# Supplementary material for: Survival and Neurogenesis-Promoting Effects of the Co-Overexpression of BCLXL and BDNF Genes on Wharton’s Jelly-Derived Mesenchymal Stem Cells
Source: Life (Basel). 2022 Sep 9;12(9):1406. doi: 10.3390/life12091406 (PMC9501059; doi:10.3390/life12091406)
Supplement: Supplementary file 1 [file life-12-01406-s001.zip]

Archive with 1 entries (1 files):
- life-1863246-supplementary.pdf
